# Supplementary material for: Correlation between Anthropometric and Ultrasound Measurement for Dry Needling of the Iliocostalis Lumborum Muscle with a Safety Protocol: A Cross-Sectional Observational Study
Source: Healthcare (Basel). 2022 Dec 7;10(12):2470. doi: 10.3390/healthcare10122470 (PMC9777974; doi:10.3390/healthcare10122470)
Supplement: Supplementary file 1 [file healthcare-10-02470-s001.zip]

Archive with 1 entries (1 files):
- healthcare-1941317-supplementary.pdf
